# Supplementary material for: Progression of glucose intolerance and cardiometabolic risk factors over a decade in Chinese women with polycystic ovary syndrome: A case-control study
Source: PLoS Med. 2019 Oct 25;16(10):e1002953. doi: 10.1371/journal.pmed.1002953 (PMC6814217; doi:10.1371/journal.pmed.1002953)
Supplement: S1 Table — PCOS, polycystic ovary syndrome. (XLSX) [file pmed.1002953.s004.xlsx]

## Sheet: Sheet1
S1 Table. Baseline characteristics of Chinese women with PCOS who participated in follow-up study and those that defaulted
	PCOS defaulted follow-up assessment	Participated PCOS	P-value
N	96	199
Age (years)	28.0 ± 5.6	30.5 ± 6.5	0.001 a
BMI (kg/m2)	25.7 ± 6.4	25.9 ± 5.6	0.741 a
Waist Circumference (cm)	81.6 ± 13.8	82.6 ± 12.7	0.590 a
Waist-to-hip ratio	0.8 ± 0.1	0.8 ± 0.1	0.318 a
Systolic BP (mmHg)	115.2 ± 20.9	116.2 ± 18.9	0.642 a
Diastolic BP (mmHg)	68.9 ± 13.3	71.1 ± 11.9	0.151 a
Fasting glucose (mmol/L)	5.1 ± 1.1	5.2 ± 1.1	0.506 a
2-hr glucose (mmol/L)	6.7± 2.7	7.2 ± 2.7	0.272 a
Fasting insulin (µU/mL)	13.4 ± 10.2	16.0 ± 13.1	0.129 a
HOMA-IR	2.4 (1.2-4.0)	2.8 (1.4-5.5)	0.207 b†
HOMA- β	144.0 (103.3-238.0)	143.6 (93.8-276.0)	0.700 b†
Total Cholesterol (mmol/L)	4.7 ± 0.9	4.9 ± 1.0	0.115 a
HDL-C (mmol/L)	1.6 ± 0.5	1.6 ± 0.5	0.599 a
Triglyceride (mmol/L)	0.9 (0.6-1.3)	1.0 (0.7-1.7)	0.050 b†
LDL-C (mmol/L)	2.6 ± 0.8	2.8 ± 2.0	0.457 a
FSH (IU/L)	5.7 ± 1.6	5.8 ± 1.9	0.737 a
LH (IU/L)	8.6 ± 5.4	9.0 ± 6.6	0.605 a
Estrogen (pmol/L)	167.2 ± 98.7	188.9 ± 155.0	0.169 a
Testosterone (nmol/L)	2.1 ± 1.2	1.8 ± 0.9	0.037 a
Data were presented as means ± SD or median (interquartile range), and analysed by a independent sample t-test or b paried samples t-test as appropriate. † log formation was used when being analysed. BP, blood pressure; HOMA-IR, homeostasis model assessment of insulin resistance; HOMA-β, homeostasis model assessment of beta cell function; HDL-C, high-density lipoprotein cholesterol; LDL-C, low-de…
