# Supplementary material for: Progression of glucose intolerance and cardiometabolic risk factors over a decade in Chinese women with polycystic ovary syndrome: A case-control study
Source: PLoS Med. 2019 Oct 25;16(10):e1002953. doi: 10.1371/journal.pmed.1002953 (PMC6814217; doi:10.1371/journal.pmed.1002953)
Supplement: S2 Table — DM, diabetes mellitus; PCOS, polycystic ovary syndrome. (XLSX) [file pmed.1002953.s005.xlsx]

## Sheet: Sheet1
S2 Table. Comparison of baseline characteristics of PCOS DM converters vs PCOS non-DM converters, at baseline (t0) and at follow-up (t1)*
	Non-DM converter (n=144)	DM converters (n=36)	P-value
Age (years) (t0)	29.9 ± 6.5	31.4 ± 6.7	0.200 a
Exercise (%) (t0)	0.693	0.5	0.048 b
Current cigarette smoking (%) (t0)	0.114	0.219	0.147 b
Family history of diabetes (%) (t0)	0.299	0.323	0.801 b
CVD History (%) (t0)	0.016	0.03	0.507 b
Use of metformin (%) (t0)	7.6% (3.3%, 12.0%)	16.7% (4.5%, 28.8%)	0.098 b
BMI ≥ 23 (kg/m2) (%) (t0)	52.1% (43.9%, 60.2%)	80.6% (67.6%, 93.5%)	0.002 b
BMI (kg/m2) (t0)	24.6 ± 5.4	28.7 ± 5.0	<0.001 a
Change in BMI (kg/m2) (Δt1-t0)	1.2 ± 2.4	1.8 ± 3.7	0.344 a
Waist Circumference (cm) (t0)	79.3 ± 11.5	89.8 ± 12.1	<0.001 a
Waist-to-hip ratio (t0)	0.8 ± 0.1	0.9 ± 0.1	<0.001 a
Change in Waist Circumference (cm) (Δt1-t0)	0.6 ± 6.7	3.3 ± 9.4	0.053 a
Change in fasting inuslin (mU/L) (Δt1-t0)	-2.4 ± 7.1	-4.2 ± 19.4	0.675 a
Fasting glucose (mmol/L) (t0)	4.8 ± 0.5	5.4 ± 0.5	<0.001 a
2-hr glucose (mmol/L) (t0)	6.3 ± 1.5	7.4 ± 1.7	0.002 a
HOMA-IR (t0)	2.0 (1.1-3.7)	5.5 (2.4-8.0)	<0.001 c†
HOMA- β (t0)	132.6 (83.4-230.7)	246.7 (244.3-325.8)	0.003 c†
Glucose/insulin ratio (t0)	11.5 ± 7.5	6.0 ± 4.3	<0.001 a
Fasting insulin (mU/L) (t0)	12.2 ± 8.9	25.7 ± 18.9	0.002 a
Total cholesterol (mmol/l) (t0)	4.7± 0.8	5.2± 1.1	0.004 a
Triglycerides (mmol/l) (t0)	0.9 (0.7-1.4)	1.3 (0.8-2.0)	0.004 c†
HDL-C (mmol/l) (t0)	1.7 ± 0.6	1.4 ± 0.3	0.020 a
LDL-C (mmol/l) (t0)	2.7 ± 2.3	3.0 ± 1.1	0.511 a
Testosterone (nmol/L) (t0)	1.8 ± 0.9	1.8 ± 1.2	0.862 a
Systolic BP (mmHg) (t0)	114.2 ± 16.5	117.7 ± 26.0	0.311 a
Diastolic BP (mmHg) (t0)	70.4 ± 10.8	70.9 ± 16.2	0.846 a
* 19 out of 199 Women with PCOS were excluded from the analysis as they had diabetes at baseline. Remaining 180 Women with PCOS did not have diabetes at baseline visit. 144 remained non-DM at FU visit; while 36 converted into DM.
Data were presented as means ± SD, proportion in % (95% CI) or median (interquartile range), and analysed by a independent sample t-test, b X2/Fisher’s exact tests or c Wilcoxon signed ranks test as appropriate. † log transformation was used in analysis. HOMA-IR was calculated by [fasting glucose (mmol/l) x fasting insulin (mIU/ml)]/ 22.5. HOMA-β was calculated by [20 x fasting insulin (mIU/ml)]/…
