# Supplementary material for: Progression of glucose intolerance and cardiometabolic risk factors over a decade in Chinese women with polycystic ovary syndrome: A case-control study
Source: PLoS Med. 2019 Oct 25;16(10):e1002953. doi: 10.1371/journal.pmed.1002953 (PMC6814217; doi:10.1371/journal.pmed.1002953)
Supplement: S3 Table — PCOS, polycystic ovary syndrome. (XLSX) [file pmed.1002953.s006.xlsx]

## Sheet: Sheet1
S3 Table. Serial logistic regression models for risk of diabetes among Chinese women with PCOS
	MODEL 1		MODEL 2		MODEL 3
Variables	OR (95% CI)	P	OR (95% CI)	P	OR (95% CI)	P
CONSTANT	0.117	<0.001	0.106	<0.001	0.134	<0.001
z-score Age	1.64 (1.08-2.50)	0.021	1.32 (0.82-2.10)	0.251	1.49 (0.98-2.29)	0.065
z-score Follow-up Duration	1.60 (1.10-2.33)	0.013	1.32 (0.84-2.07)	0.231	1.48 (1.01-2.17)	0.046
Hyperandrogenism †	2.65 (1.08-6.50)	0.033	2.42 (0.90-6.52)	0.079	1.92 (0.76-4.87)	0.171
z-score WHR			1.92 (1.25-2.96)	0.003
z-score BMI					1.81 (1.23-2.66)	0.003
Logistic regression model based on upon 180 observations: 19 out of 199 participants with type 2 diabetes at baseline were excluded. †Hyperandrogenism was defined by the clinical and/ or biochemical evidence of hyperandrogenism in Women with PCOS as suggested by the 2003 Rotterdam diagnostic criteria. *WHR, Waist-hip ratio. Continuous variables were expressed in its z-score. i.e. Z-score = (varia…
