# Supplementary material for: Progression of glucose intolerance and cardiometabolic risk factors over a decade in Chinese women with polycystic ovary syndrome: A case-control study
Source: PLoS Med. 2019 Oct 25;16(10):e1002953. doi: 10.1371/journal.pmed.1002953 (PMC6814217; doi:10.1371/journal.pmed.1002953)
Supplement: S4 Table — PCOS, polycystic ovary syndrome. (XLSX) [file pmed.1002953.s007.xlsx]

## Sheet: Sheet1
S4 Table. Logistic regression models for the risk of progression to diabetes in women with and without PCOS, including participants aged 20-43 only.
	MODEL 1		MODEL 2		MODEL 3		MODEL 4
Variables	OR (95% CI)	P	OR (95% CI)	P	OR (95% CI)	P	OR (95% CI)	P
CONSTANT	0.001	0.002	0.004	0.028	0.004	0.036	9e-06	<0.001
Age	1.04 (0.98-1.11)	0.226	1.01 (0.95-1.08)	0.775	1.02 (0.95-1.09)	0.587	0.99 (0.92-1.07)	0.792
Follow-up Duration	1.29 (0.95-1.75)	0.107	1.23 (0.88-1.73)	0.228	1.20 (0.84-1.71)	0.308	1.01 (0.69-1.49)	0.956
PCOS status	6.29 (2.33-16.97)	<0.001	4.62 (1.64-13.03)	0.004	3.87 (1.35-11.07)	0.011	2.14 (0.66-6.89)	0.204
WHR			1.64 (1.17-2.30)	0.004	1.39 (0.96-2.01)	0.079	1.06 (0.68-1.65)	0.796
Triglyceride §					6.07 (1.29-28.61)	0.023	3.83 (0.74-19.81)	0.11
Fasting glucose							6.49 (2.64-15.97)	<0.001
Logistic regression model based on upon 166 observations from Chinese women with PCOS and 114 observations from women without PCOS. All variables that were not included in the model were not significant (even after transformation or categorization when possible). *WHR, Waist-hip ratio. WHR was expressed in its z-score. i.e. Z-score = (WHR-mean)/SD
§ triglyceride was log-transformed because of a skewed distribution
